# Supplementary material for: Gut Microbiota and Mucin Composition in Female Broiler Chickens Fed Diets including Yellow Mealworm (Tenebrio molitor, L.)
Source: Animals (Basel). 2019 May 3;9(5):213. doi: 10.3390/ani9050213 (PMC6562683; doi:10.3390/ani9050213)
Supplement: Supplementary file 1 [file animals-09-00213-s001.zip › Table S2.xlsx]

## Sheet: Alpha diversity
Diet	Description	Goods_coverage (%)	PD_whole_tree	Chao1	Observed_species	Shannon
C	F_C_1	86.73	38.58	1711.72	599	6.32
C	F_C_2	88.77	31.32	1391.63	507	5.26
C	F_C_3	87.77	35.73	1410.51	571	6.24
C	F_C_4	87.57	35.55	1797.42	536	5.16
C	F_C_5	82.2	43.76	2277.95	764	7.11
TM5	F_5_1	87.57	37.4	1391.72	585	6.19
TM5	F_5_2	89.3	33.75	1137.8	519	5.91
TM5	F_5_3	84.83	41.29	1803.66	681	6.69
TM5	F_5_4	87.43	37.31	1594.29	552	5.65
TM5	F_5_5	86.2	38.69	1758.88	619	6.21
TM10	F_10_1	89.23	33.42	1187.36	512	5.65
TM10	F_10_2	85.9	39.86	1684.04	634	6.37
TM10	F_10_3	87.37	33.71	1544.25	563	6.07
TM10	F_10_4	89.13	34.18	1359.44	491	5.85
TM10	F_10_5	86	39.47	1738.08	610	6.03
TM15	F_15_1	87.5	37.26	1500.7	578	6.3
TM15	F_15_2	86.8	37.21	1807.03	585	6.07
TM15	F_15_3	88.17	33.43	1552.08	522	5.56
TM15	F_15_4	86.8	39.52	1501.97	603	6.25
TM15	F_15_5	88.73	31.24	1618.73	502	6.08
