# Supplementary material for: Gut Microbiota and Mucin Composition in Female Broiler Chickens Fed Diets including Yellow Mealworm (Tenebrio molitor, L.)
Source: Animals (Basel). 2019 May 3;9(5):213. doi: 10.3390/ani9050213 (PMC6562683; doi:10.3390/ani9050213)
Supplement: Supplementary file 1 [file animals-09-00213-s001.zip › Table S3.xlsx]

## Sheet: Phyla
	C	TM5	TM10	TM15
Bacteroidetes	50.1067	47.9333	53.1133	52.6
Firmicutes	32.46	31.7867	24.5	27.4267
Proteobacteria	17.1867	19.7733	22.1533	19.68
Elusimicrobia	0	0	0	0
Spirochaetes	0	0	0	0
Synergistetes	0	0	0	0
Lentisphaerae	0.0266667	0.04	0.06	0.0466667
Tenericutes	0.0533333	0.0866667	0.04	0.0866667
Euryarchaetoa	0	0	0.00666667	0.00666667
Verrucomicrobia	0	0	0	0
Fusobacteria	0	0	0	0
Deferribacteria	0	0	0	0
Cyanobacteria	0.04	0.193333	0.0533333	0.1
Actinobacteria	0.00666667	0.00666667	0.00666667	0
Chlamydiae	0	0	0	0
Other/unclassified	0.12	0.18	0.0666667	0.0533333

## Sheet: Genera
	C	TM5	TM10	TM15
Alistipes	3.85333	6.69333	3.99333	5.16667
Alphaproteobacteria	0.24	0.52	0.78	0.313333
Anaerobiospirillum	0	0	0	0
Anaerostipes	0.16	0.133333	0.1	0.08
Anaerotruncus	0.146667	0.106667	0.186667	0.16
Bacteroidales	0.213333	0.3	0.393333	0.286667
Bacteroides	42.2067	35.0467	36.88	34.4667
Butyricimonas	0.126667	0.0933333	0.106667	0.12
Christensenellaceae	0.106667	0.1	0.0666667	0.133333
Clostridium	11.7533	14.0933	9.39333	10.4667
Coprobacter	2.45333	4.25333	4.35333	7.08
Coprococcus	0.853333	1.44	1.84	1.12
Desulfovibrio	0	0	0	0
Dorea	0.653333	0.686667	0.68	0.88
Elusimicrobiaceae	0	0	0	0
Faecalibacterium	1.46	0.62	0.206667	0.406667
Fusobacterium	0	0	0	0
Helicobacter	15.94	17.3467	20.14	17.8
L-Ruminococcus	3.92667	2.42667	1.86667	4.26667
Lachnospiraceae	2.68	1.76	2.12	2.15333
Lactobacillus	0.186667	0.12	0.06	0.0533333
Mogibacteriaceae	0.133333	0.153333	0.146667	0.1
Mucispirillum	0	0	0	0
Odoribacter	0	0	0	0
Oscillospira	4.15333	3.63333	3.28	2.89333
Parabacteroides	1.14	1.08	6.64	4.12667
Phascolarctobacterium	0.126667	0.0933333	0.126667	0.0866667
Prevotella	0	0	0	0
Rikenella	0.0533333	0.373333	0.686667	1.26667
Ruminococcus	5.17333	4.94667	3.68	3.80667
Succinivibrionaceae	0	0	0	0
Sutterella	0.593333	1.58667	0.78	1.06
